# Supplementary material for: Long-Term Risk of Hepatic and Extrahepatic-Related Events After Direct Antiviral Therapy for Chronic Hepatitis C: A Prospective Long-Term Study Cohort
Source: Cancers (Basel). 2025 Apr 30;17(9):1528. doi: 10.3390/cancers17091528 (PMC12071134; doi:10.3390/cancers17091528)
Supplement: Supplementary file 1 [file cancers-17-01528-s001.zip]

Archive with 1 entries (1 files):
- cancers-3506360-supplementary.pdf
